# Supplementary material for: Breast Cancer-Derived Microparticles Reduce Cancer Cell Adhesion, an Effect Augmented by Chemotherapy
Source: Cells. 2020 Oct 10;9(10):2269. doi: 10.3390/cells9102269 (PMC7650796; doi:10.3390/cells9102269)
Supplement: Supplementary file 1 [file cells-09-02269-s001.zip]

Archive with 3 entries (2 files):
- cells-956487-supplementary/
- cells-956487-supplementary/cells-956487-supplementary Figure.pdf
- cells-956487-supplementary/cells-956487-supplementary Table.pdf
